# Supplementary material for: Model-Based Virtual Clinical Trial Reveals Renal Impairment and Body Size as Key Determinants of Pharmacokinetic Variability and Drug-Drug Interaction Risk in Propranolol Therapy
Source: Pharmaceutics. 2026 May 22;18(6):636. doi: 10.3390/pharmaceutics18060636 (PMC13306096; doi:10.3390/pharmaceutics18060636)
Supplement: Supplementary file 1 [file pharmaceutics-18-00636-s001.zip]

Archive with 1 entries (1 files):
- pharmaceutics-4265647-supplementary.pdf
